# Supplementary material for: Computational Multiscale Study of the Interaction Between the PDMS Polymer and Sunscreen-Related Pollutant Molecules
Source: Molecules. 2024 Oct 17;29(20):4908. doi: 10.3390/molecules29204908 (PMC11510613; doi:10.3390/molecules29204908)
Supplement: Supplementary file 1 [file molecules-29-04908-s001.zip]

Archive with 1 entries (1 files):
- molecules-3235112-supplementary.pdf
